# Supplementary material for: Harman and norharman, metabolites of the entomopathogenic fungus Conidiobolus coronatus (Entomophthorales), affect the serotonin levels and phagocytic activity of hemocytes, insect immunocompetent cells, in Galleria mellonella (Lepidoptera)
Source: Cell Biosci. 2019 Mar 25;9:29. doi: 10.1186/s13578-019-0291-1 (PMC6434831; doi:10.1186/s13578-019-0291-1)
Supplement: Supplementary file 1 — Additional file 1: Table S1. Serotonin concentration [ng/ml] in hemolymph collected from G. mellonella larvae after application of norharman and harman-raw data. 1N—norharman 750 ppm, 2N—norharman 1000 ppm, 3N—norharman 1250 ppm, 1H—harman 750 ppm, 2H—harman 1000 ppm, 3H—harman 1250 ppm. [file 13578_2019_291_MOESM1_ESM.xlsx]

## Sheet: Arkusz1
	Serotonin concentration [ng/ml] in hemolymph collected from G. mellonella larvae after topical application of norharman and harman.
				mean	SD					mean	SD
	24h	control N	0.589				1h	control	0.452
			0.6358						0.501
			0.525	0.583267	0.0556221				0.521	0.491333	0.0355012
		1N	0.785					1N	0.725
			0.854						0.835
			0.71	0.783	0.0720208				0.91	0.823333	0.0930502
		2N	0.985					2N	0.9878
			1.0102						0.857
			0.979	0.9914	0.0165554				0.847	0.897267	0.0785634
		3N	1.258					3N	1.104
			1.21						1.254
			1.308	1.25867	0.0490034				1.002	1.12	0.12676
		control H	0.621					control	0.689
			0.524						0.625
			0.578	0.574333	0.0486038				0.658	0.657333	0.0320052
		1H	0.536					1H	0.9854
			0.587						1.1025
			0.521	0.548	0.0345977				0.954	1.01397	0.078263
		2H	0.458					2H	0.958
			0.547						1.014
			0.621	0.542	0.0816149				1.125	1.03233	0.0849961
		3H	0.725					3H	1.358
			0.621						1.425
			0.514	0.62	0.105504				1.214	1.33233	0.107816
Serotonin concentration [ng/ml] in hemolymph collected from G. mellonella larvae 24 hours after application norharman and harman with food
				mean	SD
	24h	control N	0.584
			0.541
			0.625	0.583333	0.042004
		1N	0.721
			0.625
			0.578	0.641333	0.0728858
		2N	1.251
			1.0214
			1.125	1.13247	0.114982
		3N	1.258
			1.325
			1.214	1.26567	0.0558957
		control H	0.625
			0.578
			0.698	0.633667	0.0604676
		1H	0.9587
			1.025
			0.965	0.9829	0.0365955
		2H	1.325
			1.254
			1.34	1.30633	0.0459384
		3H	1.0154
			1.154
			1.025	1.0648	0.0773984
Serotonin concentration [ng/ml] in G. mellonella hemocytes cultured in vitro after norharman and harman addition
	1h	control	0.621				24h	control	0.524
			0.587						0.602
			0.514	0.574	0.0546717				0.587	0.571	0.0413884
		1N	1.254					1N	0.625
			1.124						0.635
			1.254	1.21067	0.0750555				0.421	0.560333	0.12077
		2N	1.258					2N	0.857
			1.325						0.987
			1.254	1.279	0.0398873				0.874	0.906	0.0706612
		3N	1.458					3N	0.754
			1.435						0.874
			1.457	1.45	0.013				0.897	0.841667	0.0767876
		control	0.641					control	0.687
			0.587						0.754
			0.725	0.651	0.0695414				0.625	0.688667	0.0645161
		1H	1.2587					1H	0.654
			1.354						0.724
			1.421	1.34457	0.0815602				0.587	0.655	0.0685055
		2H	1.758					2H	0.784
			1.654						0.625
			1.514	1.642	0.122442				0.601	0.67	0.0994535
		3H	1.687					3H	0.784
			1.541						0.841
			1.758	1.662	0.110639				0.687	0.770667	0.077861
