# Supplementary material for: Harman and norharman, metabolites of the entomopathogenic fungus Conidiobolus coronatus (Entomophthorales), affect the serotonin levels and phagocytic activity of hemocytes, insect immunocompetent cells, in Galleria mellonella (Lepidoptera)
Source: Cell Biosci. 2019 Mar 25;9:29. doi: 10.1186/s13578-019-0291-1 (PMC6434831; doi:10.1186/s13578-019-0291-1)
Supplement: Supplementary file 2 — Additional file 2: Table S2. Phagocytic activity of G. mellonella hemocytes after application of norharman and harman—raw data. The data are expressed as the percentage of phagocytosis compared with control values (100%). 1N—norharman 750 ppm, 2N—norharman 1000 ppm, 3N—norharman 1250 ppm, 1H—harman 750 ppm, 2H—harman 1000 ppm, 3H—harman 1250 ppm. [file 13578_2019_291_MOESM2_ESM.xlsx]

## Sheet: Arkusz1
	Phagocytic activity of G. mellonella hemocytes after topical application of norharman and harman.
				mean	SD						mean	SD
	24h	control N	101					1h	control N	95
			102							102
			97	100	2.64575					103	100	4.3589
		1N	104						1N	152
			105							168
			97	102	4.3589					174	164.667	11.3725
		2N	106						2N	187
			105							168
			94	101.667	6.65833					178	177.667	9.50438
		3N	106						3N	189
			114							184
			112	110.667	4.16333					175	182.667	7.0946
		control H	103						control H	102
			101							92
			96	100	3.60555					106	100	7.2111
		1H	108						1H	168
			110							185
			97	105	7					181	178	8.88819
		2H	107						2H	157
			105							184
			99	103.667	4.16333					169	170	13.5277
		3H	105						3H	194
			108							175
			102	105	3					181	183.333	9.71253
	Phagocytic activity of G. mellonella hemocytes 24 hours after application of norharman and harman with food.
				mean	SD
	24h	control N	95
			102
			103	100	4.3589
		1N	121
			115
			128	121.333	6.50641
		2N	131
			124
			121	125.333	5.1316
		3N	168
			174
			157	166.333	8.62168
		control H	105
			91
			104	100	7.81025
		1H	115
			121
			118	118	3
		2H	138
			142
			152	144	7.2111
		3H	174
			165
			187	175.333	11.0604
	Phagocytic activity of G. mellonella hemocytes in vitro after norharman and harman treatment
				mean	SD						mean	SD
	1h	control N	91					24h	control N	90
			103							102
			106	100	7.93725					108	100	9.16515
		1N	175						1N	135
			168							128
			161	168	7					141	134.667	6.50641
		2N	172						2N	142
			163							136
			161	165.333	5.85947					128	135.333	7.02377
		3N	182						3N	148
			179							151
			161	174	11.3578					137	145.333	7.37111
		control H	104						control H	107
			90							101
			106	100	8.7178					92	100	7.54983
		1H	185						1H	112
			174							124
			164	174.333	10.504					104	113.333	10.0664
		2H	165						2H	131
			175							127
			178	172.667	6.80686					121	126.333	5.03322
		3H	187						3H	115
			192							104
			184	187.667	4.04145					121	113.333	8.62168
